# Supplementary material for: Accelerated Muscle Deoxygenation in Aerobically Fit Subjects During Exhaustive Exercise Is Associated With the ACE Insertion Allele
Source: Front Sports Act Living. 2022 Feb 28;4:814975. doi: 10.3389/fspor.2022.814975 (PMC8918772; doi:10.3389/fspor.2022.814975)
Supplement: Supplementary Table 4 — Retrospective power analysis of the observed effects. [file Table_4.XLSX]

## Sheet: table
Supplemental table: Retrospective power analysis of the observed effects.
				effect size						Power						p-value
	parameter	model	constant	genotype	fitness	genotype x fitness		model	constant	genotype	fitness	genotype x fitness		model	constant	genotype	fitness	genotype x fitness
	VO2peak	0.591781	0.975358	0.00150046	0.521766	0.000785948		0.999756	1	0.0546842	0.999741	0.0524486		7.89801e-06	7.10378e-25	0.836099	4.47702e-06	0.880997
	Ppeak	0.500465	0.959892	0.0447335	0.476876	0.0291875		0.993777	1	0.203443	0.998673	0.147383		0.000136899	8.35949e-22	0.253377	1.71116e-05	0.358144
	SmO2_baseline	0.0755649	0.966739	0.0655499	0.0268558	0.00900404		0.198509	1	0.28113	0.139182	0.0786878		0.509257	5.52097e-23	0.164463	0.378365	0.611622
	SmO2_min	0.432538	0.930988	0.0845344	0.331602	0.0926638		0.969993	1	0.353042	0.955879	0.383774		0.00081579	2.2179e-18	0.11256	0.000699587	0.0959128
	delta_deox	0.361096	0.883743	0.00138656	0.349586	0.110505		0.902809	1	0.0543273	0.968148	0.450414		0.00421457	4.37087e-15	0.842362	0.000460612	0.0676768
	t_deox	0.268922	0.929585	0.00143249	0.130684	0.0520799		0.728008	1	0.0544712	0.523407	0.230603		0.0263343	2.97147e-18	0.839805	0.0456943	0.216913
	slope_deox	0.162942	0.828443	0.00459016	0.0733014	0.116191		0.435754	1	0.0644538	0.310459	0.471288		0.154754	1.27034e-12	0.717251	0.140709	0.060584
	SmO2_max	0.196606	0.986266	0.00525141	0.175162	0.00262386		0.533486	1	0.0665658	0.669619	0.0582174		0.0914824	1.47144e-28	0.698455	0.0191193	0.784345
	delta_half_reox	0.390952	0.917528	0.0182819	0.345876	0.0487678		0.93757	1	0.109586	0.965866	0.218315		0.00217794	2.95707e-17	0.468314	0.000502488	0.232543
	t_half_reox	0.0454451	0.830329	0.000679679	0.044161	0.012254		0.131087	1	0.0521169	0.201342	0.0893661		0.712198	1.08111e-12	0.889281	0.256508	0.55329
	slope_reox	0.297541	0.86806	1.68948e-05	0.281671	0.0789003		0.792883	1	0.0500525	0.902958	0.331687		0.0153785	2.76109e-14	0.982492	0.00212932	0.125849
	SmO2_overshoot	0.0903399	0.650212	0.031591	0.0334397	0.00224638		0.234971	1	0.1559	0.162491	0.0570277		0.424795	4.34901e-08	0.338776	0.324798	0.800123
