# Supplementary material for: Accelerated Muscle Deoxygenation in Aerobically Fit Subjects During Exhaustive Exercise Is Associated With the ACE Insertion Allele
Source: Front Sports Act Living. 2022 Feb 28;4:814975. doi: 10.3389/fspor.2022.814975 (PMC8918772; doi:10.3389/fspor.2022.814975)
Supplement: Supplementary file 7 [file Table_5.XLSX]

## Sheet: values physiology used
ACE_ID	D_allele	aerobically fit	VO2peak_kg-1	peak power output	weight	height	BMI	age
ID	yes	no	33	240	82	178	25.88	28.81
II	no	no	28.2	201	83	172	28.1	53.12
ID	yes	no	31.1	195	64	168	22.7	25.55
ID	yes	no	41.3	195	55.9	165	20.5	31.09
ID	yes	yes	50.3	291	58	166	21	42.08
ID	yes	yes	57.3	410	72	180	22.2	28.28
DD	yes	no	25.4	159	59	168	20.9	65.42
ID	yes	yes	54	400	79.8	176	25.76	49.09
ID	yes	no	35.1	201	61	169	21.4	53.63
ID	yes	no	40.4	273	68	166	24.7	20.11
II	no	yes	57.2	420	76	174	25.1	27.1
ID	yes	no	41.1	280	68	170	23.5	23.08
DD	yes	no	42.9	261	65	164	24.2	23.49
ID	yes	yes	59	285	51	162	19.4	29.68
II	no	no	46.3	321	75	175	24.5	23.72
ID	yes	yes	52	300	51	162	19.43	26.13
II	no	no	31.9	290	86	172	29.1	24.21
ID	yes	no	46.9	201	51	157	20.7	23.49
ID	yes	yes	52.6	400	76	184	22.4	39.77
II	no	no	37.5	237	70	178	22.1	35.1
II	no	yes	54.8	410	77	177	24.6	27.4
ID	yes	yes	50.7	297	62	170	21.5	28.46
II	no	no	49.1	267	68	164	25.3	30.4
II	no	no	48.3	231	54	166	19.6	27.26
ID	yes	yes	63.9	370	79	186	22.8	25.63
DD	yes	yes	58.7	400	72	181	22	28.59
ID	yes	yes	51.6	390	79	187	22.6	28.59
ID	yes	yes	53.8	360	67.9	184	20.1	30.25
II	no	yes	51.2	370	76.9	181	23.5	29.02
DD	yes	no	49.1	340	82	181	25	30.18
ID	yes	no	49.995	410	83.1	181	25.4	27.83
DD	yes	no	40.4	201	59	157	23.9	22.43
ID	yes	no	40.4	310	80	183	23.9	33.5
ID	yes	no	39	225	66	178	20.8	39
